# Supplementary material for: Comprehensive Analysis of Temporal Alterations in Cellular Proteome of Bacillus subtilis under Curcumin Treatment
Source: PLoS One. 2015 Apr 14;10(4):e0120620. doi: 10.1371/journal.pone.0120620 (PMC4397091; doi:10.1371/journal.pone.0120620)
Supplement: S3 Table — (XLSX) [file pone.0120620.s010.xlsx]

## Sheet: Sheet1
60 min curcumin treatment
S. No	Pathway	Database	Pathway ID	Input number	Background number	P-value
1	TCA cycle	KEGG pathway, DAVID	bsu00020	12	25	2.14e-07
2	Anaerobic respiration	BioCyc	ANARESP1-PWY	4	8	0.0009
3	Gluconeogenesis	BioCyc	GLUCONEO-PWY	3	14	0.029
4	Glycine cleavage	BioCyc	GLYCLEAV-PWY	2	6	0.04
5	Glyoxylate and dicarboxylate metabolism	DAVID		4		0.035
120 min curcumin treatment
S. No	Pathway	Database	Pathway ID	Input number	Background number	P-value
1	TCA cycle	KEGG pathway, DAVID	bsu00020	12	25	8.5e-05
2	Fatty acid synthesis	KEGG pathway, DAVID	bsu00061	6	15	0.01
3	Anaerobic respiration	BioCyc	ANARESP1-PWY	4	8	0.02
4	Peptidoglycan biosynthesis	KEGG pathway, DAVID	bsu00550	5	16	0.04
5	Propanoate metabolism	KEGG pathwayy, DAVID	bsu00640	7	26	0.03
